# Supplementary material for: Heterologous prime-boost vaccination drives early maturation of HIV broadly neutralizing antibody precursors in humanized mice
Source: Sci Transl Med. Author manuscript; Available in PMC 2024 Jul 9. (PMC11233128; doi:10.1126/scitranslmed.adn0223)
Supplement: Data_S1 [file NIHMS2004404-supplement-Data_S1.xlsx]

## Sheet: FIG2
FIG 2B: % Mem B-cells that are Antigen++
GT8	GT8 g28v2-60mer	GT8 placebo	GT8 GT6-3mutB	GT8 191084-D
3.07	0.37	0.34	2.65	1.63
0.4	6.17	0.21	0.86	0.97
2.78	7.88	0.19	1.76	0.1
4.38	5.76	0.35	2.19	0.02
4.32	3.91	0.47	4.7	0.04
2.39	5.04	0.12	1.16
2.17	4.83
1.45	6.49
1.71	4.87
0.27	4.6
	2.24
	2.45
	1.48
	0.2
FIG 2C: % Mem B-cells that are VRC01c
GT8	GT8 g28v2-60mer	GT8 placebo	GT8 GT6-3mutB	GT8 191084-D
0.37	0.01	0.22	1.97	0
0	0.83	0.06	0.64	0.32
0.23	0.35	0.12	0.7	0.02
1.09	0.42	0.3	1.12	0
0.76	0.33	0.16	0.9
0.28	0.91	0	0.74
0.18	0.76
0.12	1.58
0.25	0.58
0.05	1.56
	0.54
	1.25
	0.6
	0.11
FIG 2D: %VRC01-class of total pairs
GT8	GT8 g28v2-60mer	GT8 placebo	GT8 GT6-3mutB	GT8 191084-D
12.11	2.86	65.9	74.2	0
0	13.44	27	74.5	33.33
8.33	4.43	66.7	39.6	25.93
25	7.26	83.3	51.2	0
17.49	8.33	33.3	19
11.72	18.05	0	63.6
8.4	15.69
8.2	24.38
14.41	11.88
16.67	33.93
	23.94
	50.93
	40.63
	55.56
FIG 2E: % Mem B-cells that are VRC01c w/VK1-33
GT8	GT8 g28v2-60mer	GT8 placebo	GT8 GT6-3mutB	GT8 191084-D
0.133	0.01	0.11	1.45	0
0	0.521	0.02	0.17	0.08
0	0.22	0.05	0.38	0.004
0.438	0.124	0.18	0.36	0
0.236	0	0	0.4
0.099	0.568	0	0.47
0.037	0.308
0.024	0.56
0	0.533
0	0.534
	0.347
	0.59
	0.231
	0.113
FIG 2F: Median VRC01-class VH %SHM (aa)
GT8	GT8 g28v2-60mer	GT8 placebo	GT8 GT6-3mutB	GT8 191084-D
1.02	6.19	7.22	3.06	13.2653
0	10.2	9.28	2.04	13.2653
0	10.2	7.68	5.1
4.08	7.22	6.19	5.1
3.09	11.22	6.15	3.06
4.59	6.15		4.1
0	5.1
0.51	5.1
5.15	7.14
	9.69
	5.15
	10.31
	10.31
	7.14
FIG 2G: Median VRC01-class VK/VL %SHM (aa)
GT8	GT8 g28v2-60mer	GT8 placebo	GT8 GT6-3mutB	GT8 191084-D
0	1.1	4.4	2.17	6.74157
0	5.26	5.15	0	5.55556
0	5.49	3.32	2.25
1.1	5.49	5.49	2.78
2.17	2.27	2.22	1.11
1.11	4.4		2.2
0	3.26
0.56	2.25
2.22	5.49
	5.62
	4.44
	7.69
	6.59
	6.59
FIG 2H: Median nonVRC01-class VH %SHM (aa)
GT8	GT8 g28v2	GT8 placebo	GT8 GT6-3mutB	GT8 191084-D
7.14	3.08	7.62	7.22	7.14286
1.01	7.14	6.19	6.12	5.04082
5.1	5.15	7.14	7.69	5.55102
7.14	5.15	6.12	6.12	2.55102
6.12	4.08	6.63	6.19
7.21649	5.1	5.1	4.55
7.21649	5.1
6.12245	5.21
5.10204	6.12
1.02041	7.14
	5.1
	7.22
	6.12
	3.06
FIG 2I: Median nonVRC01-class VK/VL %SHM (aa)
GT8	GT8 g28v2	GT8 placebo	GT8 GT6-3mutB	GT8 191084-D
3.23	1.06	3.62	2.17	4.21
0.52	3.16	4.04	3.62	4.58
4	3.16	4.74	4.04	4.58
3.58	3	2	4.21	2.11
3.16	2.08	3.17	4
4.21	3.16	0.53	1.05
4.26	2.97
4.02	3.16
3	3.32
4	4.08
	2.13
	3.16
	3
	3.02

## Sheet: FIG3
FIG 3B: Post GT8 Prime serum ED50
GT8	GT8-KO	g28v2	g28v2-KO
1228.35	297.354	10	10
532.481	54.4366	10	10
1636.13	900.009	10	10
956.938	199.561	10	10
2170.61	1307.53	10	10
2398.66	1347.89	10	10
FIG 3B: Post g28v2 boost serum ED50
GT8	GT8-KO	g28v2	g28v2-KO
17580.9	235.682	9276.44	452.284
32873.1	166.778	14896.5	397.298
43706.3	711.744	10384.2	198.768
9259.26	77.5194	2481.39	84.7458
15460.7	447.027	2613.7	453.104
5917.16	648.508	2879.36	922.509

## Sheet: FIG4
FIG 4C: 90th Percentile Key VRC01-class HC Residues
GT8	GT8 placebo	GT8 g28v2	GT8 GT6v2-cRSF	GT8 191084-D	VRC01-class bnAbs
2	4	1	2	4.4	13	12A12
1	2	5	2	3	13	12A21
3.1	3	4.2	3		16	N6
3	1	4	3		14	VRC27
4		5	3.1		15	N17
3.1		4	2		9	N60P1.1
2		5			10	N60P25.1
1.5		4			9	N60P23
1		4			11	PCIN63_71I
		6			8	PCIN63_66B
		4.4			11	PCIN63_71G
		5			13	NIH45-46
		4.8			13	VRC07b
		5.2			14	VRC23
					15	VRC01
					15	VRC02
					8	VRC18
					10	VRC08
					13	VRC-PG19

## Sheet: FIG5
FIG 5B: % Mem B-cells that are Antigen++
sorted with eOD-GT8			sorted with core-g28v2
GT8 mRNA	GT8 mRNA GT8 mRNA	GT8 mRNA placebo	GT8 mRNA g28v2 mRNA	GT8 mRNA GT8 mRNA g28v2 mRNA	GT8 mRNA GT8 mRNA	GT8 mRNA placebo	g28v2 mRNA
5.42	3.29	2.68	4.67	4.89	0.13	0.18	1.96
5.55	3.81	3.21	3.58	2.52	0.33	0.38	1.76
3.97	3.95	4.06	4.74	2.32	0.21	0.21	1.42
4.91	3.39	1.53	3.25	1.95	0.45	0.09	2.52
1.31	3.42	5.13	2.25	2.39	0.13	0.38	1.76
3.29	2.56	3.31	2.66	1.3	0.18	0.38
1.54	3.19		3.96
3.11	5.31		3.4
FIG 5C: % Mem B-cells that are VRC01c
sorted with eOD-GT8			sorted with core-g28v2
GT8 mRNA	GT8 mRNA GT8 mRNA	GT8 mRNA placebo	GT8 mRNA g28v2 mRNA	GT8 mRNA GT8 mRNA g28v2 mRNA	GT8 mRNA GT8 mRNA	GT8 mRNA placebo	g28v2 mRNA
0.86	0.41	1.02	1.68	1.63	0.09	0.98	0.38
1.33	0.4	1.58	1.86	1.66	0.33	1.37	0.1
0.78	0.57	1.43	1.94	1.02	0.2	1.11	0.05
0.81	0.27		0.67	1.13	0.35	0.45	0.29
0.37	0.45		1.23	1.15	0.12	1.47	0.15
0.71	0.36			0.28	0.09	1.12
0.42	0.64
0.95	1.92
FIG 5D: %VRC01-class of total pairs
sorted with eOD-GT8			sorted with core-g28v2
GT8 mRNA	GT8 mRNA GT8 mRNA	GT8 mRNA placebo	GT8 mRNA g28v2 mRNA	GT8 mRNA GT8 mRNA g28v2 mRNA	GT8 mRNA GT8 mRNA	GT8 mRNA placebo	g28v2 mRNA
15.9	12.5	36.5	36	33.3	66.7	100	0
24	10.4	42.6	52.1	65.8	100	50	0
19.6	14.5	27.4	40.8	44	96.3	54.5	0
16.4	7.9	29.2	20.5	58	76.7	77.8	0
28.2	13.1	28.7	54.7	48.2	90.9	40	0
21.7	14.1	33.7	38.5	21.8	52.2
27.5	20		40
30.4	36.1		42
FIG5E: % Mem B-cells that are VRC01c w/VK1-33
sorted with eOD-GT8			sorted with core-g28v2
GT8 mRNA	GT8 mRNA GT8 mRNA	GT8 mRNA placebo	GT8 mRNA g28v2 mRNA	GT8 mRNA GT8 mRNA g28v2 mRNA	GT8 mRNA GT8 mRNA	GT8 mRNA placebo	g28v2 mRNA
0.076	0.168	0.086	0.715	1.018	0	0	0
0.089	0.023	0.1	0.215	0.497	0.123	0.034	0
0.127	0.229	0.11	0.93	0.774	0.086	0.024	0
0.177	0.061	0.049	0.133	0.527	0.061	0.084	0
0.034	0.161	0.236	0.261	0.394	0.012	0	0
0.073	0.11	0.159	0.487	0.194	0.024
0.022	0.128		0.594
0	0.334		0.856

## Sheet: FIG6
FIG 6A: Post GT8 Prime serum ED50
GT8	GT8-KO	g28v2	g28v2-KO
2794.08	502.008	10	10
2098.2	838.926	10	10
3264.77	1284.19	10	10
2060.58	627.746	10	10
1793.72	1104.61	10	10
1969.67	1449.7	10	10
2367.42	188.359	10	10
FIG 6A: Post g28v2 boost serum ED50
GT8	GT8-KO	g28v2	g28v2-KO
44503.8	4191.11	10377.8	331.895
39354.6	250	12382.4	60.4961
17565.4	217.96	8285	426.985
11519.4	435.54	7369.2	390.778
38595.1	393.236	17946.9	113.263
21992.5	748.503	13484.4	993.049
31938.7	851.789	11145.8	575.705
36140.2	644.745	12187.7	834.725
FIG 6C: 90th Percentile Key VRC01-class HC Residues
sorted with eOD-GT8			sorted with core-g28v2
GT8 mRNA	GT8 mRNA GT8 mRNA	GT8 mRNA placebo	GT8 mRNA g28v2 mRNA	GT8 mRNA GT8 mRNA g28v2 mRNA	GT8 mRNA GT8 mRNA	GT8 mRNA placebo	g28v2 mRNA	VRC01-class bnAbs
2	1.4	3	5	4	3.4	2		13	12A12
1	1	2	5	4	3.3	2		13	12A21
2	1.6	2	6	3	3	3		16	N6
1	3.2	1.6	5	4	3	5.4		14	VRC27
3	2	2	5	4	4	1.9		15	N17
2	1.8	2.3	6	3	3.8			9	N60P1.1
1	4		4.3					10	N60P25.1
1.8	2		6					9	N60P23
								11	PCIN63_71I
								8	PCIN63_66B
								11	PCIN63_71G
								13	NIH45-46
								13	VRC07b
								14	VRC23
								15	VRC01
								15	VRC02
								8	VRC18
								10	VRC08
								13	VRC-PG19

## Sheet: figS6
fig S6B: % Mem B-cells that are Antigen++
GT8 g28v2-60mer	GT8 g28v2-ferritin	GT8 c13-ferritin	GT8 c13-60mer	GT8 BG505-core GT3.3-60mer
0.37	1.36	6.89	5.51	8.21
6.17	3.2	4.41	7.4	8.11
7.88	1.23	4.32	7.29	7.1
5.76	2.14	15.53	6.33	3.88
3.91	0.88	13.89	15.4	9.04
5.04	2.26	15.21	15.06	5.79
4.83	1.22	7.9	10.26	8.6
6.49	1.69	6.11	9.28	8.67
4.87	1.76	7.69	6.72	10.71
4.6
2.24
2.45
1.48
0.2
fig S6C: % Mem B-cells that are VRC01c
GT8 g28v2-60mer	GT8 g28v2-ferritin	GT8 c13-ferritin	GT8 c13-60mer	GT8 BG505-core GT3.3-60mer
0.01	0.09	0.03	0.19	0.09
0.83	0.24	0.17	0.15	0.44
0.35	0.39	0.11	0.14	0.27
0.42	0.86	0.3	0.14	0.05
0.33	0.23	0.19	0.38	0.37
0.91	0.39	0.12	0.26	0.21
0.76	0.07	0.13	0.14	0.08
1.58	0.68	0.15	0.11	0.31
0.58	0.53	0.14	0.09	0.06
1.56
0.54
1.25
0.6
0.11
fig S6D: %VRC01-class of total pairs
GT8 g28v2-60mer	GT8 g28v2-ferritin	GT8 c13-ferritin	GT8 c13-60mer	GT8 BG505-core GT3.3-60mer
2.86	6.81	0.5	3.38	1.06
13.44	7.41	3.87	1.96	5.47
4.43	31.72	2.47	1.92	3.73
7.26	40.21	1.92	2.15	1.16
8.33	26.74	1.35	2.44	4.1
18.05	17.44	0.79	1.72	3.66
15.69	5.97	1.61	1.37	0.97
24.38	40.22	2.46	1.23	3.55
11.88	30.31	1.87	1.28	0.52
33.93
23.94
50.93
40.63
55.56
fig S6E:% Mem B-cells that are VRC01c w/VK1-33
GT8 g28v2-60mer	GT8 g28v2-ferritin	GT8 c13-ferritin	GT8 c13-60mer	GT8 BG505-core GT3.3-60mer
0.01	0.082	0.026	0.135	0.044
0.521	0.237	0.107	0.105	0.222
0.22	0.298	0.07	0.047	0.175
0.124	0.305	0.053	0.096	0.036
0	0.081	0.077	0.194	0.124
0.568	0.184	0.048	0.192	0.159
0.308	0.018	0.072	0.059	0.047
0.56	0.055	0.111	0.057	0.218
0.533	0.298	0.113	0.043	0.042
0.534
0.347
0.59
0.231
0.113
fig S6F:Median VRC01-class VH %SHM (aa)
GT8 g28v2-60mer	GT8 g28v2-ferritin	GT8 c13-ferritin	GT8 c13-60mer	GT8 BG505-core GT3.3-60mer
6.19	5.1	7.67	7.65	8.22
10.2	2.55	5.64	5.1	6.12
10.2	5.13	4.1	1.53	4.12
7.22	4.08		4.12	4.08
11.22	4.08	1.02	7.14	3.06
6.15	4.08	5.1	6.12	5.1
5.1	1.54	6.12		5.1
5.1	4.08	4.12	8.16	6.12
7.14	6.12	6.12	5.12	8.67
9.69		3.06	1.02
5.15
10.31
10.31
7.14
fig S6G:Median VRC01-class VK/VL %SHM (aa)
GT8 g28v2-60mer	GT8 g28v2-ferritin	GT8 c13-ferritin	GT8 c13-60mer	GT8 BG505-core GT3.3-60mer
1.1	3.3	2.77	3.33	7.25
5.26	5.49	3.33	4.35	4.4
5.49	3.32	2.75	0.56	2.22
5.49	3.32	0	4.4	2.2
2.27	2.2	2.22	4.4	3.3
4.4	4.4	2.2	4.12	2.2
3.26	4.35	2.22	4.42	2.11
2.25	0	4.35	1.65	6.59
5.49	2.25	3.3	1.11	2.75
5.62
4.44
7.69
6.59
6.59
fig S6H:Median nonVRC01-class VH %SHM (aa)
GT8 g28v2-60mer	GT8 g28v2-ferritin	GT8 c13-ferritin	GT8 c13-60mer	GT8 BG505-core GT3.3-60mer
3.08	5.1	2.06	5.1	5.08
7.14	6.12	5.1	5.1	4.12
5.15	4	5.1	5.1	4.08
5.15	4.08	4.08	4.59	3.09
4.08	4.08	4.95	5.15	4.08
5.1	5.1	5.1	4.08	5.1
5.1	3.06	5.1	5.1	4.12
5.21	4.08	5.1	4.12	5.15
6.12	5.1	4.12	4.08	6.25
7.14
5.1
7.22
6.12
3.06
fig S6I:Median nonVRC01-class VK/VL %SHM (aa)
GT8 g28v2-60mer	GT8 g28v2-ferritin	GT8 c13-ferritin	GT8 c13-60mer	GT8 BG505-core GT3.3-60mer
1.06	2.97	1.01	2.13	2.08
3.16	3.16	2.11	2.11	2.08
3.16	2.11	2.11	3	2.02
3	3.09	2	2.11	1.06
2.08	1.05	2.08	3.09	2.08
3.16	2.11	2.08	2	3.03
2.97	1.05	2.02	3.03	2.07
3.16	3.16	2.97	2.02	3.09
3.32	2.11	2.11	2.06	3.16
4.08
2.13
3.16
3
3.02

## Sheet: figS8
fig S8A: Median VRC01-class VH %SHM (aa)
sorted with eOD-GT8			sorted with core-g28v2
GT8 mRNA	GT8 mRNA GT8 mRNA	GT8 mRNA placebo	GT8 mRNA g28v2 mRNA	GT8 mRNA GT8 mRNA g28v2 mRNA	GT8 mRNA GT8 mRNA	GT8 mRNA placebo	g28v2 mRNA
0	1	5.1	8.2	6.2	6.7	4.6
0	0	2	8.2	7.2	6.1	5.1
0	0	2	9.3	5.2	4.1	6.1
0	0	0	9.3	7.1	5.1	8.7
5.15	0.5	0	8.2	5.1	6.1	7.7
0	0	0	9.2	6.6	7.7
0	10.2		9.2
0	0		8.2
fig S8B: Median VRC01-class VK/VL %SHM (aa)
sorted with eOD-GT8			sorted with core-g28v2
GT8 mRNA	GT8 mRNA GT8 mRNA	GT8 mRNA placebo	GT8 mRNA g28v2 mRNA	GT8 mRNA GT8 mRNA g28v2 mRNA	GT8 mRNA GT8 mRNA	GT8 mRNA placebo	g28v2 mRNA
0	1.1	3.3	5.5	3.3	2.8	4.4
0	0	1.1	7.9	0	2.2	6.7
0	0	3.1	4.4	4.4	3.3	5.5
0	0	0	6.6	5.6	2.2	4.9
3.33	0	0	4.4	3.3	3.9	6.1
0	0	0	3.9	3.8	3.3
0	2.2		6.1
0	0		4.5
fig S8C: Median nonVRC01-class VH %SHM (aa)
sorted with eOD-GT8			sorted with core-g28v2
GT8 mRNA	GT8 mRNA GT8 mRNA	GT8 mRNA placebo	GT8 mRNA g28v2 mRNA	GT8 mRNA GT8 mRNA g28v2 mRNA	GT8 mRNA GT8 mRNA	GT8 mRNA placebo	g28v2 mRNA
0.51	6.1	0	7.1	6.1	5.1	4.1	6.1
0	4.1	2	6.2	6.6	7.1	5.2	7.1
4.082	7.1	0	6.1	7.1	6.2	4.1	6.6
3.061	7.1	0	5.1	7.1	14.3	15.3	6.1
5.102	6.1	4.1	3.1	6.1	8.2		6.1
4.082	6.1	0	6.1	5.1
4.082	7.7		7.1
8.205	5.1		7.1
fig S8D: Median nonVRC01-class VK/VL %SHM (aa)
sorted with eOD-GT8			sorted with core-g28v2
GT8 mRNA	GT8 mRNA GT8 mRNA	GT8 mRNA placebo	GT8 mRNA g28v2 mRNA	GT8 mRNA GT8 mRNA g28v2 mRNA	GT8 mRNA GT8 mRNA	GT8 mRNA placebo	g28v2 mRNA
0	4	0	4	3.2	1.6	4.3	3.1
0	2.1	1	4.2	4.2	8.9	4.3	3.2
2	4	0	5.1	3.2	7.7	4.3	4.2
1.1	3.2	0	3.1	3.6	6.3	4.2	8
2.14	3.2	1.1	2	4.1	1.1	4
3	2.1	0	4.1	3.3
1.98	4.2		4.2
4.13	3.1		4

## Sheet: figS9
fig S9A: %VRC01-class of total pairs			fig S9E: %VRC01-class of total pairs
GT8 pt	GT8 mRNA		GT8 pt g28v2 pt	GT8 mRNA g28v2 mRNA
0.37	0.86		0.01	1.68
0	1.33		0.83	1.86
0.23	0.78		0.35	1.94
1.09	0.81		0.42	0.67
0.76	0.37		0.33	1.23
0.28	0.71		0.91	1.02
0.18	0.42		0.76	1.58
0.12	0.95		1.58	1.43
0.25			0.58
0.05			1.56
			0.54
			1.25
			0.6
			0.11
fig S9B: % Mem B-cells that are VRC01c w/VK1-33			fig S9F: % Mem B-cells that are VRC01c w/VK1-33
GT8 pt	GT8 mRNA		GT8 pt g28v2 pt	GT8 mRNA g28v2 mRNA
0.133	0.076		0.01	0.715
0	0.089		0.521	0.215
0	0.127		0.22	0.93
0.438	0.177		0.124	0.133
0.236	0.034		0	0.261
0.099	0.073		0.568	0.487
0.037	0.022		0.308	0.594
0.024	0		0.56	0.856
0			0.533
0			0.534
			0.347
			0.59
			0.231
			0.113
fig S9C: Median VRC01-class VH %SHM (aa)			fig S9G: Median VRC01-class VH %SHM (aa)
GT8 pt	GT8 mRNA		GT8 pt g28v2 pt	GT8 mRNA g28v2 mRNA
1.02	0		6.19	8.2
0	0		10.2	8.2
0	0		10.2	9.3
4.08	0		7.22	9.3
3.09	5.15		11.22	8.2
4.59	0		6.15	9.2
0	0		5.1	9.2
0.51	0		5.1	8.2
5.15			7.14
			9.69
			5.15
			10.31
			10.31
			7.14
fig S9D: 90th Percentile Key VRC01-class HC Residues			fig S9H: 90th Percentile Key VRC01-class HC Residues
GT8 pt	GT8 mRNA		GT8 pt g28v2 pt	GT8 mRNA g28v2 mRNA
2	2		1	5
1	1		5	5
3.1	2		4.2	5.6
3	1		4	5
4	3		5	5
3.1	2		4	6
2	1		5	4.3
1.5	1.8		4	5.1
1			4
			6
			4.4
			5
			4.8
			5.2
